# Supplementary material for: Using UPLC-LTQ-Orbitrap-MS and HPLC-CAD to Identify Impurities in Cycloastragenol, Which Is a Pre-Clinical Candidate for COPD
Source: Molecules. 2023 Aug 31;28(17):6382. doi: 10.3390/molecules28176382 (PMC10489802; doi:10.3390/molecules28176382)
Supplement: Supplementary file 1 [file molecules-28-06382-s001.zip]

Archive with 1 entries (1 files):
- molecules-2553469-supplementary.pdf
